# Supplementary material for: Kinetic modeling of ion formation during diesel combustion with different fuel injection timing
Source: Heliyon. 2024 Mar 22;10(7):e28594. doi: 10.1016/j.heliyon.2024.e28594 (PMC11015382; doi:10.1016/j.heliyon.2024.e28594)
Supplement: Multimedia component 1 [file mmc1.zip]

Archive with 1 entries (1 files):
- chem.inp
