# Supplementary material for: Kinetic modeling of ion formation during diesel combustion with different fuel injection timing
Source: Heliyon. 2024 Mar 22;10(7):e28594. doi: 10.1016/j.heliyon.2024.e28594 (PMC11015382; doi:10.1016/j.heliyon.2024.e28594)
Supplement: Multimedia component 1 [file mmc1.zip › chem.inp]

ELEMENTS  H  O  C  N  AR  END                                                   
SPECIES
C7H16       CO          HO2         H2O         H2          N2         
O2          CO2         C2H6        AR          CH4         H2O2      
OH          CH3         CH3O        CH2CO       CH2         CH2O        
CH3O2       CH4O2       HCO         HCCO        C7H15-1     C7H15-2     
C7H15O2     C7H14O2H    C7H14O2HO2  C7KET21     C6H12       C5H11CHO    
C5H11CO     C5H11       C4H9        C4H         C4H2        C4H3        
C3H7        C3H6        C3H5        C3H4        C3H3        C3H2        
C2H         C2H2        C2H3        C2H4        C2H5        O        
N2O         NO          N           C3H8        CH2CHO      CH3CHO      
CH3CO       CH2OH       H           
END
REACTIONS   MOLES  KELVINS                                                      
!
!     1
C7H16+O2 =  C7H15-1+HO2                            2.500E+13   0.0000   24562.01
!
!     2
C7H16+O2 =  C7H15-2+HO2                            2.800E+14   0.0000   23741.76
!
!     3
C7H16+H =  C7H15-1+H2                              5.600E+07   2.0000    3858.16
!
!     4
C7H16+H =  C7H15-2+H2                              4.380E+07   2.0000    2390.28
!
!     5
C7H16+OH =  C7H15-1+H2O                            8.600E+09   1.1000     913.34
!
!     6
C7H16+OH =  C7H15-2+H2O                            4.800E+09   1.3000     347.47
!
!     7
C7H16+HO2 =  C7H15-1+H2O2                          8.000E+12   0.0000    9712.08
!
!     8
C7H16+HO2 =  C7H15-2+H2O2                          1.000E+13   0.0000    8529.52
!
!     9
C7H16+CH3 =  C7H15-1+CH4                           1.300E+12   0.0000    5837.31
!
!    10
C7H16+CH3 =  C7H15-2+CH4                           8.000E+11   0.0000    4780.56
!
!    11
C7H16 =  C7H15-1+H                                 3.972E+19  -0.9500   51931.96
!
!    12
C7H16 =  C7H15-2+H                                 1.248E+21  -1.3400   50673.92
!
!    13
C7H16 =  C4H9+C3H7                                 2.000E+16   0.0000   40614.62
!
!    14
C7H15-1+O2 =  C7H15O2                              2.000E+12   0.0000       0.00
!
!    15
C7H15-2+O2 =  C7H15O2                              2.000E+12   0.0000       0.00
!
!    16
C7H15O2 =  C7H14O2H                                6.000E+11   0.0000   10255.56
!
!    17
C7H14O2H+O2 =  C7H14O2HO2                          2.340E+11   0.0000       0.00
!
!    18
C7H14O2HO2 =  C7KET21+OH                           2.965E+13   0.0000   13435.89
!
!    19
C7KET21 =  C5H11CO+CH2O+OH                         1.000E+16   0.0000   21336.39
!
!    20
C5H11CHO+O2 =  C5H11CO+HO2                         2.000E+13   0.5000   21235.74
!
!    21
C5H11CHO+OH =  C5H11CO+H2O                         1.000E+13   0.0000       0.00
!
!    22
C5H11CHO+H =  C5H11CO+H2                           4.000E+13   0.0000    2113.51
!
!    23
C5H11CHO+O =  C5H11CO+OH                           5.000E+12   0.0000     900.76
!
!    24
C5H11CHO+HO2 =  C5H11CO+H2O2                       2.800E+12   0.0000    6843.75
!
!    25
C5H11CHO+CH3 =  C5H11CO+CH4                        1.700E+12   0.0000    4247.15
!
!    26
C5H11CHO+CH3O2 =  C5H11CO+CH4O2                    1.000E+12   0.0000    4780.56
!
!    27
C5H11CO =  C5H11+CO                                1.000E+11   0.0000    4830.88
!
!    28
C5H11 =  C2H5+C3H6                                 3.200E+13   0.0000   14241.03
!
!    29
C7H15-1 =  C2H4+C5H11                              2.500E+13   0.0000   14497.67
!
!    30
C7H15-2 =  CH3+C6H12                               3.000E+13   0.0000   14995.86
!
!    31
C6H12 =  C3H7+C3H5                                 1.000E+16   0.0000   34218.73
!
!    32
C7H15-2 =  C4H9+C3H6                               1.200E+13   0.0000   14895.21
!
!    33
C7H15-1 =  C7H15-2                                 2.000E+11   0.0000    9108.22
!
!    34
C4H9 =  C3H6+CH3                                   2.232E+17  -1.4000   15514.17
!
!    35
C4H9 =  C2H5+C2H4                                  2.500E+13   0.0000   14497.67
!
!    36
C3H7 =  C2H4+CH3                                   9.600E+13   0.0000   15574.56
!
!    37
C3H7 =  C3H6+H                                     1.250E+14   0.0000   18568.70
!
!    38
C3H7+O2 =  C3H6+HO2                                1.000E+12   0.0000    2506.02
!
!    39
C3H6 =  C2H3+CH3                                   6.150E+15   0.0000   43025.03
!
!    40
C3H6+H =  C3H5+H2                                  5.000E+12   0.0000     754.83
!
!    41
C3H6+CH3 =  C3H5+CH4                               9.000E+12   0.0000    4267.28
!
!    42
C3H6+O2 =  C3H5+HO2                                4.000E+12   0.0000   20078.35
!
!    43
C3H6+OH =  CH3CHO+CH3                              3.500E+11   0.0000       0.00
!
!    44
C3H5 =  C3H4+H                                     4.000E+13   0.0000   35104.39
!
!    45
C3H5+H =  C3H4+H2                                  1.000E+13   0.0000       0.00
!
!    46
C3H5+O2 =  C3H4+HO2                                6.000E+11   0.0000    5032.17
!
!    47
C3H4+OH =  C2H3+CH2O                               1.000E+12   0.0000       0.00
!
!    48
C3H4+OH =  C2H4+HCO                                1.000E+12   0.0000       0.00
!
!    49
C3H4+O2 =  C3H3+HO2                                4.000E+13   0.0000   19705.96
!
!    50
C2H5+O =  CH3CHO+H                                 5.300E+13   0.0000       0.00
!
!    51
C2H4+HO2 =  CH3CHO+OH                              2.200E+13   0.0000    8655.33
!
!    52
C2H4+CH3O =  CH3CHO+CH3                            3.000E+13   0.0000    7296.64
!
!    53
C2H4+CH3O2 =  CH3CHO+CH3O                          7.000E+13   0.0000    7296.64
!
!    54
CH3CHO =  CH3+HCO                                  7.080E+15   0.0000   41142.99
!
!    55
CH3CO+M =  CH3+CO+M                                1.800E+16   0.0000    7246.32
!
!    56
CH3CHO+O2 =  CH3CO+HO2                             2.000E+13   0.5000   21235.74
!
!    57
CH3CHO+H =  CH3CO+H2                               4.100E+13   0.0000    2113.51
!
!    58
CH3CHO+OH =  CH3CO+H2O                             1.000E+13   0.0000       0.00
!
!    59
CH3CHO+O =  CH3CO+OH                               5.800E+12   0.0000     900.76
!
!    60
CH3CHO+CH3 =  CH3CO+CH4                            1.700E+12   0.0000    4247.15
!
!    61
CH3CHO+CH2 =  CH3CO+CH3                            1.660E+12   0.0000    1766.29
!
!    62
CH3CHO+HO2 =  CH3CO+H2O2                           1.700E+12   0.0000    5384.42
!
!    63
CH3CHO+CH3O2 =  CH3CO+CH4O2                        1.150E+11   0.0000    5032.17
!
!    64
CH3CO+O =  CH3+CO2                                 1.000E+13   0.0000       0.00
!
!    65
CH3CO+H =  CH3+HCO                                 1.000E+14   0.0000       0.00
!
!    66
CH3CO+OH =  CH3+CO+OH                              3.000E+13   0.0000       0.00
!
!    67
CH3CO+HO2 =  CH3+CO2+OH                            3.000E+13   0.0000       0.00
!
!    68
CH3CO+CH3 =  C2H6+CO                               5.000E+13   0.0000       0.00
!
!    69
CH3O+CO =  CH3+CO2                                 1.570E+14   0.0000    5937.96
!
!    70
CH3O+H =  CH2O+H2                                  2.000E+13   0.0000       0.00
!
!    71
CH3O+OH =  CH2O+H2O                                1.000E+13   0.0000       0.00
!
!    72
CH3O+O =  CH2O+OH                                  1.000E+13   0.0000       0.00
!
!    73
CH3O+O2 =  CH2O+HO2                                1.200E+11   0.0000    1308.36
!
!    74
CH3O(+M) =  CH2O+H(+M)                             2.000E+13   0.0000   13798.20
 H2/2/ H2O/6/ CH4/2/ CO/1.5/ CO2/2/ C2H6/3/                                     
    LOW /  2.344E+25  -2.70   15398.43 /
!
!    75
CH3+HO2 =  CH3O+OH                                 4.300E+13   0.0000       0.00
!
!    76
CH3+O2 =  CH3O+O                                   3.670E+13   0.0000   15096.50
!
!    77
CH3+O2 =  CH2O+OH                                  4.800E+10   0.0000    4528.95
!
!    78
CH3+O2 =  CH3O2                                    3.020E+59 -15.0000    8657.34
!
!    79
CH3O2+HO2 =  CH4O2+O2                              4.630E+11   0.0000   -1299.81
!
!    80
CH3O2+CH4 =  CH4O2+CH3                             1.810E+11   0.0000    9299.44
!
!    81
CH3O2+CH3 =  2CH3O                                 2.410E+13   0.0000       0.00
!
!    82
CH3O2+O =  CH3O+O2                                 3.610E+13   0.0000       0.00
!
!    83
CH3O2+H =  CH3O+OH                                 9.640E+13   0.0000       0.00
!
!    84
CH3O2+CH2O =  CH4O2+HCO                            1.000E+12   0.0000    5870.02
!
!    85
CH3O2+C2H6 =  CH4O2+C2H5                           2.950E+11   0.0000    7520.07
!
!    86
2CH3O2 =  2CH3O+O2                                 2.800E+11   0.0000    -392.51
!
!    87
CH3O2+H2O2 =  CH4O2+HO2                            2.400E+12   0.0000    5032.17
!
!    88
CH4O2 =  CH3O+OH                                   3.000E+16   0.0000   21598.06
!
!    89
CH3O2+C2H4 =  C2H3+CH4O2                           7.100E+11   0.0000    8610.04
!
!    90
CH4O2+OH =  CH3O2+H2O                              1.000E+13   0.0000    -129.83
!
!    91
CH4O2+O =  CH3O2+OH                                2.000E+13   0.0000    2390.28
!
!    92
CH3+O =  CH2O+H                                    8.000E+13   0.0000       0.00
!
!    93
CH3+OH =  CH2+H2O                                  7.500E+06   2.0000    2516.08
!
!    94
CH3+OH =  CH2O+H2                                  4.000E+12   0.0000       0.00
!
!    95
CH3O+H =  CH3+OH                                   1.000E+14   0.0000       0.00
!
!    96
CO+O+M =  CO2+M                                    6.170E+14   0.0000    1509.65
!
!    97
CO+OH =  CO2+H                                     3.510E+07   1.3000    -381.44
!
!    98
CO+O2 =  CO2+O                                     1.600E+13   0.0000   20631.88
!
!    99
HO2+CO =  CO2+OH                                   5.800E+13   0.0000   11538.76
!
!   100
H2+O2 =  2OH                                       1.700E+13   0.0000   24043.69
!
!   101
H2+OH =  H2O+H                                     1.170E+09   1.3000    1824.66
!
!   102
O+OH =  O2+H                                       4.000E+14  -0.5000       0.00
!
!   103
O+H2 =  OH+H                                       5.060E+04   2.6700    3165.23
!
!   104
H+HO2 =  O+H2O                                     3.100E+10   0.0000    1806.55
!
!   105
O+OH+M =  HO2+M                                    1.000E+16   0.0000       0.00
 H2O/6/ CO2/5/ H2/3.3/ CO/2/ N2/0.7/                                            
!
!   106
H+O2+M =  HO2+M                                    2.800E+18  -0.8600       0.00
 O2/0/ H2O/0/ CO/0.75/ CO2/1.5/ C2H6/1.5/ N2/0/                                 
!
!   107
H+2O2 =  HO2+O2                                    2.080E+19  -1.2400       0.00
!
!   108
H+O2+H2O =  HO2+H2O                                1.126E+19  -0.7600       0.00
!
!   109
H+O2+N2 =  HO2+N2                                  2.600E+19  -1.2400       0.00
!
!   110
OH+HO2 =  H2O+O2                                   7.500E+12   0.0000       0.00
!
!   111
H+HO2 =  2OH                                       1.700E+14   0.0000     440.31
!
!   112
O+HO2 =  O2+OH                                     1.400E+13   0.0000     539.95
!
!   113
2OH =  O+H2O                                       6.000E+08   1.3000       0.00
!
!   114
2H+M =  H2+M                                       1.000E+18  -1.0000       0.00
 H2/0/ H2O/0/ CO2/0/                                                            
!
!   115
2H+H2 =  2H2                                       9.200E+16  -0.6000       0.00
!
!   116
2H+H2O =  H2+H2O                                   6.000E+19  -1.2500       0.00
!
!   117
2H+CO2 =  H2+CO2                                   5.490E+20  -2.0000       0.00
!
!   118
H+OH+M =  H2O+M                                    1.600E+22  -2.0000       0.00
!
!   119
H+O+M =  OH+M                                      6.200E+16  -0.6000       0.00
!
!   120
2O+M =  O2+M                                       1.890E+13   0.0000    -899.75
!
!   121
H+HO2 =  H2+O2                                     1.250E+13   0.0000       0.00
!
!   122
2HO2 =  H2O2+O2                                    2.000E+12   0.0000       0.00
!
!   123
2OH(+M) =  H2O2(+M)                                7.600E+13  -0.3700       0.00
 H2/2/ H2O/6/ CH4/2/ CO/1.5/ CO2/2/ C2H6/3/ N2/0.7/                             
    LOW /  4.300E+18  -0.90    -855.47 /
    TROE /   7.3460E-01  9.4000E+01  1.7560E+03  5.1820E+03 /
!
!   124
H2O2+H =  HO2+H2                                   1.600E+12   0.0000    1912.22
!
!   125
H2O2+OH =  H2O+HO2                                 1.000E+13   0.0000     905.79
!
!   126
H2O2+H =  H2O+OH                                   1.000E+13   0.0000    1806.55
!
!   127
H2O2+O =  H2O+O2                                   8.400E+11   0.0000    2143.70
!
!   128
H2O2+O =  OH+HO2                                   2.000E+13   0.0000    2968.98
!
!   129
H2+HO2 =  H2O+OH                                   6.500E+11   0.0000    9460.47
!
!   130
CO2+N =  NO+CO                                     1.900E+11   0.0000    1710.94
!
!   131
N2O+O =  N2+O2                                     1.400E+12   0.0000    5439.77
!
!   132
N2O+O =  2NO                                       2.900E+13   0.0000   11649.47
!
!   133
N2O+H =  N2+OH                                     4.400E+14   0.0000    9500.73
!
!   134
N2O+OH =  N2+HO2                                   2.000E+12   0.0000   10597.74
!
!   135
N2O+M =  N2+O+M                                    1.300E+11   0.0000   30001.78
!
!   136
N+NO =  N2+O                                       3.270E+12   0.3000       0.00
!
!   137
N+O2 =  NO+O                                       6.400E+09   1.0000    3160.20
!
!   138
N+OH =  NO+H                                       7.333E+13   0.0000     563.60
!
!   139
CH2O+O2 =  HCO+HO2                                 6.200E+13   0.0000   19625.45
!
!   140
CH2O+O =  HCO+OH                                   4.100E+11   0.5700    1388.88
!
!   141
CH2O+H =  HCO+H2                                   2.190E+08   1.8000    1509.65
!
!   142
CH2O+OH =  HCO+H2O                                 2.430E+10   1.1800    -224.94
!
!   143
CH2O+HO2 =  HCO+H2O2                               3.000E+12   0.0000    4025.73
!
!   144
CH2O+M =  CO+H2+M                                  6.250E+15   0.0000   34993.69
!
!   145
CH2O+M =  HCO+H+M                                  3.300E+16   0.0000   40760.55
!
!   146
2HCO =  CH2O+CO                                    3.010E+13   0.0000       0.00
!
!   147
HCO+OH =  H2O+CO                                   1.000E+14   0.0000       0.00
!
!   148
HCO+H =  H2+CO                                     1.190E+13   0.3000       0.00
!
!   149
HCO+O =  OH+CO                                     3.000E+13   0.0000       0.00
!
!   150
HCO+O =  H+CO2                                     3.000E+13   0.0000       0.00
!
!   151
HCO+O2 =  HO2+CO                                   3.300E+13  -0.4000       0.00
!
!   152
HCO+M =  H+CO+M                                    1.870E+17  -1.0000    8554.68
!
!   153
HCO+HO2 =  CO2+OH+H                                3.000E+13   0.0000       0.00
!
!   154
CH4+O2 =  CH3+HO2                                  7.900E+13   0.0000   28180.13
!
!   155
CH4+H =  CH3+H2                                    6.600E+08   1.6000    5454.87
!
!   156
CH4+OH =  CH3+H2O                                  1.600E+06   2.1000    1237.91
!
!   157
CH4+O =  CH3+OH                                    1.020E+09   1.5000    4329.68
!
!   158
CH4+HO2 =  CH3+H2O2                                1.000E+13   0.0000    9410.15
!
!   159
CH4+CH2 =  2CH3                                    4.000E+12   0.0000    -286.83
!
!   160
CH3+CH2O =  CH4+HCO                                5.500E+03   2.8000    3019.30
!
!   161
CH3+HCO =  CH4+CO                                  1.200E+14   0.0000       0.00
!
!   162
CH3+H =  CH4                                       1.900E+36  -7.0000    4554.11
!
!   163
CH3+H =  CH2+H2                                    9.000E+13   0.0000    7598.57
!
!   164
CH3+CH3O =  CH4+CH2O                               3.300E+14   0.0000       0.00
!
!   165
2CH3(+M) =  C2H6(+M)                               2.120E+16  -0.9700     311.99
 H2/2/ H2O/6/ CH4/2/ CO/1.5/ CO2/2/ C2H6/3/ N2/0.7/                             
    LOW /  1.770E+50  -9.67    3130.01 /
    TROE /   5.3250E-01  1.5100E+02  1.0380E+03  4.9700E+03 /
!
!   166
2CH3 =  C2H5+H                                     4.990E+12   0.1000    5334.10
!
!   167
CH2+OH =  CH2O+H                                   2.500E+13   0.0000       0.00
!
!   168
CH2+O2 =  HCO+OH                                   4.300E+10   0.0000    -251.61
!
!   169
CH2+O2 =  CO2+H2                                   6.900E+11   0.0000     251.61
!
!   170
CH2+O2 =  CO+H2O                                   2.000E+10   0.0000    -503.22
!
!   171
CH2+O2 =  CH2O+O                                   5.000E+13   0.0000    4528.95
!
!   172
CH2+O2 =  CO2+2H                                   1.600E+12   0.0000     503.22
!
!   173
CH2+O2 =  CO+OH+H                                  8.600E+10   0.0000    -251.61
!
!   174
2CH2 =  C2H2+H2                                    1.200E+13   0.0000     402.57
!
!   175
2CH2 =  C2H2+2H                                    1.200E+14   0.0000     402.57
!
!   176
CH2+CO2 =  CH2O+CO                                 1.000E+11   0.0000     503.22
!
!   177
CH3+HCO =  CH2O+CH2                                3.000E+13   0.0000       0.00
!
!   178
CH3+C2H4 =  CH4+C2H3                               6.620E+00   3.7000    4771.50
!
!   179
2CH3 =  C2H4+H2                                    1.000E+15   0.0000   15599.72
!
!   180
CH3+CH2 =  C2H4+H                                  3.000E+13   0.0000    -286.83
!
!   181
C2H4+H =  C2H3+H2                                  1.100E+14   0.0000    4277.34
!
!   182
C2H4+O =  CH3+HCO                                  1.600E+09   1.2000     375.40
!
!   183
C2H4+O =  CH2O+CH2                                 3.000E+04   1.8800      90.58
!
!   184
C2H4+O =  C2H3+OH                                  1.510E+07   1.9100    1907.19
!
!   185
C2H4+OH =  CH2O+CH3                                6.000E+13   0.0000     483.09
!
!   186
C2H4+HO2 =  C2H3+H2O2                              7.100E+11   0.0000    8610.04
!
!   187
C2H4+OH =  C2H3+H2O                                6.020E+13   0.0000    2996.66
!
!   188
C2H4+M =  C2H2+H2+M                                1.500E+15   0.0000   28079.49
!
!   189
C2H4+M =  C2H3+H+M                                 2.600E+17   0.0000   48595.63
!
!   190
C2H4+H =  C2H5                                     2.600E+43  -9.2500   26459.13
!
!   191
C2H6+O2 =  C2H5+HO2                                1.000E+13   0.0000   24637.49
!
!   192
C2H5+O2 =  C2H4+HO2                                2.000E+10   0.0000   -1107.08
!
!   193
C2H4+O2 =  C2H3+HO2                                4.200E+14   0.0000   28980.25
!
!   194
2C2H4 =  C2H5+C2H3                                 5.000E+14   0.0000   32558.12
!
!   195
C2H5+HO2 =  C2H4+H2O2                              3.000E+11   0.0000       0.00
!
!   196
C2H2+O2 =  2HCO                                    4.000E+12   0.0000   14090.07
!
!   197
C2H2+O =  CH2+CO                                   1.020E+07   2.0000     956.11
!
!   198
C2H2+H+M =  C2H3+M                                 5.540E+12   0.0000    1212.75
DUPLICATE
!
!   199
C2H3+H =  C2H2+H2                                  4.000E+13   0.0000       0.00
!
!   200
C2H3+O2 =  CH2O+HCO                                4.000E+12   0.0000    -125.80
!
!   201
C2H3+OH =  C2H2+H2O                                3.000E+13   0.0000       0.00
!
!   202
C2H3+CH2 =  C2H2+CH3                               3.000E+13   0.0000       0.00
!
!   203
C2H3+HCO =  C2H4+CO                                6.034E+13   0.0000       0.00
!
!   204
2C2H3 =  C2H2+C2H4                                 1.450E+13   0.0000       0.00
!
!   205
C2H3+O =  C2H2+OH                                  1.000E+13   0.0000       0.00
!
!   206
C2H2+OH =  CH3+CO                                  4.830E-04   4.0000   -1006.43
!
!   207
C2H2+CH2 =  C3H3+H                                 1.200E+13   0.0000    3331.29
!
!   208
C3H3+OH =  C3H2+H2O                                1.000E+13   0.0000       0.00
!
!   209
C3H3+O =  CH2O+C2H                                 1.000E+13   0.0000       0.00
!
!   210
C2H3 =  C2H2+H                                     4.600E+40  -8.8000   23248.61
DUPLICATE
!
!   211
C2H2 =  C2H+H                                      2.373E+32  -5.2800   65764.38
!
!   212
C2H+O2 =  HCO+CO                                   5.000E+13   0.0000     754.83
!
!   213
C2H+H2 =  H+C2H2                                   4.900E+05   2.5000     281.80
!
!   214
C2H2+O =  C2H+OH                                   4.600E+19  -1.4100   14568.12
!
!   215
C2H2+OH =  C2H+H2O                                 3.370E+07   2.0000    7045.03
!
!   216
C2H2+C2H =  C4H2+H                                 9.600E+13   0.0000       0.00
!
!   217
C3H4+O =  C2H3+HCO                                 3.200E+12   0.0000    1011.47
!
!   218
C3H4+O =  C2H4+CO                                  3.200E+12   0.0000    1011.47
!
!   219
C3H4+O =  HCCO+CH3                                 6.300E+12   0.0000    1011.47
!
!   220
C4H+H2 =  H+C4H2                                   4.900E+05   2.5000     281.80
!
!   221
C4H2+OH =  C4H+H2O                                 3.370E+07   2.0000    7045.03
!
!   222
C4H2+O =  C3H2+CO                                  2.700E+13   0.0000     865.53
!
!   223
C3H2+O =  C2H2+CO                                  6.800E+13   0.0000       0.00
!
!   224
C3H2+OH =  HCO+C2H2                                6.800E+13   0.0000       0.00
!
!   225
C2H2+C2H =  C4H3                                   4.500E+37  -7.6800    3572.84
!
!   226
C3H2+CH2 =  C4H3+H                                 5.000E+13   0.0000       0.00
!
!   227
C4H2+H =  C4H3                                     1.100E+42  -8.7200    7699.22
!
!   228
C4H3+H =  2C2H2                                    6.300E+25  -3.3400    5039.21
!
!   229
C4H3+H =  C4H2+H2                                  1.500E+13   0.0000       0.00
!
!   230
C4H3+OH =  C4H2+H2O                                2.500E+12   0.0000       0.00
!
!   231
C2H2+HCCO =  C3H3+CO                               1.000E+11   0.0000    1509.65
!
!   232
C3H2+O2 =  HCCO+CO+H                               5.000E+13   0.0000       0.00
!
!   233
HCCO+O =  H+2CO                                    1.000E+14   0.0000       0.00
!
!   234
HCCO+O2 =  OH+2CO                                  3.200E+12   0.0000     429.75
!
!   235
HCCO+CH2 =  C2H3+CO                                3.000E+13   0.0000       0.00
!
!   236
2HCCO =  C2H2+2CO                                  1.000E+13   0.0000       0.00
!
!   237
C2H+OH =  H+HCCO                                   2.000E+13   0.0000       0.00
!
!   238
CH2+CO(+M) =  CH2CO(+M)                            8.100E+11   0.5000    2269.51
 H2/2/ H2O/6/ CH4/2/ CO/1.5/ CO2/2/ C2H6/3/ N2/0.7/                             
    LOW /  2.690E+33  -5.11    3570.32 /
    TROE /   5.9070E-01  2.7500E+02  1.2260E+03  5.1850E+03 /
!
!   239
C2H2+OH =  CH2CO+H                                 2.180E-04   4.5000    -503.22
!
!   240
CH2CO+H =  HCCO+H2                                 5.000E+13   0.0000    4025.73
!
!   241
CH2CO+H =  CH3+CO                                  1.130E+13   0.0000    1725.03
!
!   242
CH2CO+O =  HCCO+OH                                 5.000E+13   0.0000    4025.73
!
!   243
CH2CO+O =  CH2+CO2                                 1.750E+12   0.0000     679.34
!
!   244
CH2CO+OH =  HCCO+H2O                               7.500E+12   0.0000    1006.43
!
!   245
C2H3+O =  CH2CO+H                                  3.000E+13   0.0000       0.00
!
!   246
C3H3+O2 =  CH2CO+HCO                               3.000E+10   0.0000    1448.26
!
!   247
C4H3+O2 =  HCCO+CH2CO                              7.860E+16  -1.8000       0.00
!
!   248
O+CH2OH =  OH+CH2O                                 1.000E+13   0.0000       0.00
!
!   249
H+CH2O(+M) =  CH2OH(+M)                            5.400E+11   0.4540    1811.58
 H2/2/ H2O/6/ CH4/2/ CO/1.5/ CO2/2/ C2H6/3/ N2/0.7/                             
    LOW /  1.270E+32  -4.82    3286.00 /
    TROE /   7.1870E-01  1.0300E+02  1.2910E+03  4.1600E+03 /
!
!   250
H+CH2OH =  H2+CH2O                                 2.000E+13   0.0000       0.00
!
!   251
H+CH2OH =  OH+CH3                                  1.650E+11   0.6500    -142.91
!
!   252
H+CH3O =  H+CH2OH                                  4.150E+07   1.6300     968.19
!
!   253
C2H3+O2 =  O+CH2CHO                                3.030E+11   0.2900       5.54
!
!   254
C2H3+O2 =  HO2+C2H2                                1.337E+06   1.6100    -193.24
!
!   255
O+CH3CHO =  OH+CH2CHO                              2.920E+12   0.0000     909.82
!
!   256
O+CH3CHO => OH+CH3+CO                              2.920E+12   0.0000     909.82
!
!   257
O2+CH3CHO => HO2+CH3+CO                            3.010E+13   0.0000   19700.93
!
!   258
H+CH3CHO =  CH2CHO+H2                              2.050E+09   1.1600    1210.24
!
!   259
H+CH3CHO => CH3+H2+CO                              2.050E+09   1.1600    1210.24
!
!   260
OH+CH3CHO => CH3+H2O+CO                            2.343E+10   0.7300    -560.08
!
!   261
HO2+CH3CHO => CH3+H2O2+CO                          3.010E+12   0.0000    5999.85
!
!   262
CH3+CH3CHO => CH3+CH4+CO                           2.720E+06   1.7700    2979.04
!
!   263
H+CH2CO(+M) =  CH2CHO(+M)                          4.865E+11   0.4220    -883.15
 H2/2/ H2O/6/ CH4/2/ CO/1.5/ CO2/2/ C2H6/3/ N2/0.7/                             
    LOW /  1.012E+42  -7.63    1939.40 /
    TROE /   4.6500E-01  2.0100E+02  1.7730E+03  5.3330E+03 /
!
!   264
O+CH2CHO => H+CH2+CO2                              1.500E+14   0.0000       0.00
!
!   265
O2+CH2CHO => OH+CO+CH2O                            1.810E+10   0.0000       0.00
!
!   266
O2+CH2CHO => OH+2HCO                               2.350E+10   0.0000       0.00
!
!   267
H+CH2CHO =  CH3+HCO                                2.200E+13   0.0000       0.00
!
!   268
H+CH2CHO =  CH2CO+H2                               1.100E+13   0.0000       0.00
!
!   269
OH+CH2CHO =  H2O+CH2CO                             1.200E+13   0.0000       0.00
!
!   270
OH+CH2CHO =  HCO+CH2OH                             3.010E+13   0.0000       0.00
!
!   271
C3H8(+M) =  C2H5+CH3(+M)                           9.900E+22  -1.6000   42486.08
 H2/2/ H2O/6/ CH4/2/ CO/1.5/ CO2/2/ C2H6/3/ N2/0.7/ C3H8/4/                     
    LOW /  2.237E+27  -2.88   33940.96 /
    TROE /   1.0000E+00  1.0000E-15  1.5000E+03  1.0000E+15 /
!
!   272
O+C3H8 =  OH+C3H7                                  1.930E+05   2.6800    1869.95
!
!   273
H+C3H8 =  C3H7+H2                                  1.020E+06   2.3400    3399.73
!
!   274
OH+C3H8 =  C3H7+H2O                                3.160E+07   1.8000     470.00
!
!   275
C3H7+H2O2 =  HO2+C3H8                              3.780E+02   2.7200     754.83
!
!   276
CH3+C3H8 =  C3H7+CH4                               9.030E-01   3.6500    3600.01
!
!   277
C3H8+C2H5 =  C3H7+C2H6                             9.000E-01   3.6500    4599.40
!
!   278
C3H8+C2H3 =  C3H7+C2H4                             6.000E+02   3.3000    5284.78
!
!   279
CH3+C2H4(+M) =  C3H7(+M)                           2.550E+06   1.6000    2868.34
 H2/2/ H2O/6/ CH4/2/ CO/1.5/ CO2/2/ C2H6/3/ N2/0.7/ C3H8/4/                     
    LOW /  3.000E+63 -14.60    9143.45 /
    TROE /   1.8940E-01  2.7700E+02  8.7480E+03  7.8910E+03 /
!
!   280
O+C3H7 =  C2H5+CH2O                                9.640E+13   0.0000       0.00
!
!   281
H+C3H7(+M) =  C3H8(+M)                             3.613E+13   0.0000       0.00
 H2/2/ H2O/6/ CH4/2/ CO/1.5/ CO2/2/ C2H6/3/ N2/0.7/                             
    LOW /  4.420E+61 -13.54    5715.03 /
    TROE /   3.1500E-01  3.6900E+02  3.2850E+03  6.6670E+03 /
!
!   282
H+C3H7 =  CH3+C2H5                                 4.060E+06   2.1900     447.86
!
!   283
CH2+C3H8 =  CH3+C3H7                               1.500E+00   3.4600    3759.03
!
!   284
OH+C3H7 =  C2H5+CH2OH                              2.410E+13   0.0000       0.00
!
!   285
HO2+C3H7 =  O2+C3H8                                2.550E+10   0.2550    -474.53
!
!   286
HO2+C3H7 => OH+C2H5+CH2O                           2.410E+13   0.0000       0.00
!
!   287
CH3+C3H7 =  2C2H5                                  1.927E+13  -0.3200       0.00
!
!   288
C3H7+CH3 =  CH4+C3H6                               1.100E+13   0.0000       0.00
!
!   289
C3H6+C2H5 =  C3H5+C2H6                             2.230E+00   3.5000    3341.36
!
!   290
C3H6+O =  CH3+CH3CO                                6.800E+04   2.5600    -568.63
END
!-----------------------------------------------------!
! The mechanism was reprinted by program MECHMOD v1.42!
!-----------------------------------------------------
